# Supplementary material for: 24-hour Movement Questionnaire (QMov24h) for adults: development process and measurement properties
Source: Int J Behav Nutr Phys Act. 2024 Oct 9;21:116. doi: 10.1186/s12966-024-01667-7 (PMC11466043; doi:10.1186/s12966-024-01667-7)
Supplement: Supplementary file 3 — Supplementary Material 3. [file 12966_2024_1667_MOESM3_ESM.xlsx]

## Sheet: 53
ID	Work_days_sat	Work_days_sun	Night_sleep_wk_response	Night_sleep_wk_variable	Night_sleep_wknd_response	Night_sleep_wknd_variable	Avg_day_sleep_wk_wknd	nap_wk_response	nap_wk_variable	Nap_wknd_response	Nap_wknd_variable	Avg_day_nap_wk_wknd	Patterns_sleep_wk	Patterns_sleep_wktomo	Patterns_sleep_mo	Patterns_sleep_yr	Patterns_sleep_yrtomo	Total_SB_wk_response	Total_SB_wk_variable	Total_SB_wknd_response	Total_SB_wknd_variable	Avg_day_SB_wk_wknd	SB_work_response	SB_work_variable	SB_Leisure_response	SB_Leisure_variable	Patterns_SB_wk	Patterns_SB_wktomo	Patterns_SB_mo	Patterns_SB_yr	Patterns_SB_yrtomo	Patterns_SB_months	LPA_aer_wk_response	LPA_aer_wk_variable	LPA_aer_wknd_response	LPA_aer_wknd_variable	LPA_strenght_wk_response	LPA_strenght_wk_variable	LPA_strenght_wknd_response	LPA_strenght_wknd_variable	Total_LPA_wk	Total_LPA_wknd	Avg_day_total_LPA_wk_wknd	Patterns_LPA_wk	Patterns_LPA_wktomo	Patterns_LPA_mo	Patterns_LPA_yr	Patterns_LPA_yrtomo	Patterns_LPA_months
Example	1	2	07:30:00	7.5	08:00:00	8	7.75	00:00:00	0	00:00:00	0	0	0	0	0	3	36	12:00:00	12	11:00:00	11	11.5	08:30:00	8.5	03:30:00	3.5	0	0	0	2	24	24	02:30:00	2.5	02:30:00	2.5	02:30:00	2.5	02:00:00	2	5	4.5	4.75	0	0	0	2	24	24
			1900-01-22
				0		0	0		0		0	0		0			0		0		0	0		0		0		0			0			0		0		0		0	0	0	0		0			0
				0		0	0		0		0	0		0			0		0		0	0		0		0		0			0			0		0		0		0	0	0	0		0			0
				0		0	0		0		0	0		0			0		0		0	0		0		0		0			0			0		0		0		0	0	0	0		0			0
				0		0	0		0		0	0		0			0		0		0	0		0		0		0			0			0		0		0		0	0	0	0		0			0
				0		0	0		0		0	0		0			0		0		0	0		0		0		0			0			0		0		0		0	0	0	0		0			0
				0		0	0		0		0	0		0			0		0		0	0		0		0		0			0			0		0		0		0	0	0	0		0			0
				0		0	0		0		0	0		0			0		0		0	0		0		0		0			0			0		0		0		0	0	0	0		0			0
				0		0	0		0		0	0		0			0		0		0	0		0		0		0			0			0		0		0		0	0	0	0		0			0
				0		0	0		0		0	0		0			0		0		0	0		0		0		0			0			0		0		0		0	0	0	0		0			0
				0		0	0		0		0	0		0			0		0		0	0		0		0		0			0			0		0		0		0	0	0	0		0			0
				0		0	0		0		0	0		0			0		0		0	0		0		0		0			0			0		0		0		0	0	0	0		0			0
				0		0	0		0		0	0		0			0		0		0	0		0		0		0			0			0		0		0		0	0	0	0		0			0
				0		0	0		0		0	0		0			0		0		0	0		0		0		0			0			0		0		0		0	0	0	0		0			0
				0		0	0		0		0	0		0			0		0		0	0		0		0		0			0			0		0		0		0	0	0	0		0			0
				0		0	0		0		0	0		0			0		0		0	0		0		0		0			0			0		0		0		0	0	0	0		0			0
				0		0	0		0		0	0		0			0		0		0	0		0		0		0			0			0		0		0		0	0	0	0		0			0
				0		0	0		0		0	0		0			0		0		0	0		0		0		0			0			0		0		0		0	0	0	0		0			0
				0		0	0		0		0	0		0			0		0		0	0		0		0		0			0			0		0		0		0	0	0	0		0			0
				0		0	0		0		0	0		0			0		0		0	0		0		0		0			0			0		0		0		0	0	0	0		0			0
				0		0	0		0		0	0		0			0		0		0	0		0		0		0			0			0		0		0		0	0	0	0		0			0
				0		0	0		0		0	0		0			0		0		0	0		0		0		0			0			0		0		0		0	0	0	0		0			0
				0		0	0		0		0	0		0			0		0		0	0		0		0		0			0			0		0		0		0	0	0	0		0			0
				0		0	0		0		0	0		0			0		0		0	0		0		0		0			0			0		0		0		0	0	0	0		0			0
				0		0	0		0		0	0		0			0		0		0	0		0		0		0			0			0		0		0		0	0	0	0		0			0
				0		0	0		0		0	0		0			0		0		0	0		0		0		0			0			0		0		0		0	0	0	0		0			0
				0		0	0		0		0	0		0			0		0		0	0		0		0		0			0			0		0		0		0	0	0	0		0			0
				0		0	0		0		0	0		0			0		0		0	0		0		0		0			0			0		0		0		0	0	0	0		0			0
				0		0	0		0		0	0		0			0		0		0	0		0		0		0			0			0		0		0		0	0	0	0		0			0
				0		0	0		0		0	0		0			0		0		0	0		0		0		0			0			0		0		0		0	0	0	0		0			0
				0		0	0		0		0	0		0			0		0		0	0		0		0		0			0			0		0		0		0	0	0	0		0			0
				0		0	0		0		0	0		0			0		0		0	0		0		0		0			0			0		0		0		0	0	0	0		0			0
				0		0	0		0		0	0		0			0		0		0	0		0		0		0			0			0		0		0		0	0	0	0		0			0
				0		0	0		0		0	0		0			0		0		0	0		0		0		0			0			0		0		0		0	0	0	0		0			0
				0		0	0		0		0	0		0			0		0		0	0		0		0		0			0			0		0		0		0	0	0	0		0			0
				0		0	0		0		0	0		0			0		0		0	0		0		0		0			0			0		0		0		0	0	0	0		0			0
				0		0	0		0		0	0		0			0		0		0	0		0		0		0			0			0		0		0		0	0	0	0		0			0
				0		0	0		0		0	0		0			0		0		0	0		0		0		0			0			0		0		0		0	0	0	0		0			0
				0		0	0		0		0	0		0			0		0		0	0		0		0		0			0			0		0		0		0	0	0	0		0			0
				0		0	0		0		0	0		0			0		0		0	0		0		0		0			0			0		0		0		0	0	0	0		0			0
				0		0	0		0		0	0		0			0		0		0	0		0		0		0			0			0		0		0		0	0	0	0		0			0
				0		0	0		0		0	0		0			0		0		0	0		0		0		0			0			0		0		0		0	0	0	0		0			0
				0		0	0		0		0	0		0			0		0		0	0		0		0		0			0			0		0		0		0	0	0	0		0			0
				0		0	0		0		0	0		0			0		0		0	0		0		0		0			0			0		0		0		0	0	0	0		0			0
				0		0	0		0		0	0		0			0		0		0	0		0		0		0			0			0		0		0		0	0	0	0		0			0
				0		0	0		0		0	0		0			0		0		0	0		0		0		0			0			0		0		0		0	0	0	0		0			0
				0		0	0		0		0	0		0			0		0		0	0		0		0		0			0			0		0		0		0	0	0	0		0			0
				0		0	0		0		0	0		0			0		0		0	0		0		0		0			0			0		0		0		0	0	0	0		0			0
				0		0	0		0		0	0		0			0		0		0	0		0		0		0			0			0		0		0		0	0	0	0		0			0
				0		0	0		0		0	0		0			0		0		0	0		0		0		0			0			0		0		0		0	0	0	0		0			0
				0		0	0		0		0	0		0			0		0		0	0		0		0		0			0			0		0		0		0	0	0	0		0			0
				0		0	0		0		0	0		0			0		0		0	0		0		0		0			0			0		0		0		0	0	0	0		0			0
				0		0	0		0		0	0		0			0		0		0	0		0		0		0			0			0		0		0		0	0	0	0		0			0
				0		0	0		0		0	0		0			0		0		0	0		0		0		0			0			0		0		0		0	0	0	0		0			0
				0		0	0		0		0	0		0			0		0		0	0		0		0		0			0			0		0		0		0	0	0	0		0			0
				0		0	0		0		0	0		0			0		0		0	0		0		0		0			0			0		0		0		0	0	0	0		0			0
				0		0	0		0		0	0		0			0		0		0	0		0		0		0			0			0		0		0		0	0	0	0		0			0
				0		0	0		0		0	0		0			0		0		0	0		0		0		0			0			0		0		0		0	0	0	0		0			0
				0		0	0		0		0	0		0			0		0		0	0		0		0		0			0			0		0		0		0	0	0	0		0			0
				0		0	0		0		0	0		0			0		0		0	0		0		0		0			0			0		0		0		0	0	0	0		0			0
				0		0	0		0		0	0		0			0		0		0	0		0		0		0			0			0		0		0		0	0	0	0		0			0
				0		0	0		0		0	0		0			0		0		0	0		0		0		0			0			0		0		0		0	0	0	0		0			0
				0		0	0		0		0	0		0			0		0		0	0		0		0		0			0			0		0		0		0	0	0	0		0			0
				0		0	0		0		0	0		0			0		0		0	0		0		0		0			0			0		0		0		0	0	0	0		0			0
				0		0	0		0		0	0		0			0		0		0	0		0		0		0			0			0		0		0		0	0	0	0		0			0
				0		0	0		0		0	0		0			0		0		0	0		0		0		0			0			0		0		0		0	0	0	0		0			0
				0		0	0		0		0	0		0			0		0		0	0		0		0		0			0			0		0		0		0	0	0	0		0			0
				0		0	0		0		0	0		0			0		0		0	0		0		0		0			0			0		0		0		0	0	0	0		0			0
				0		0	0		0		0	0		0			0		0		0	0		0		0		0			0			0		0		0		0	0	0	0		0			0
				0		0	0		0		0	0		0			0		0		0	0		0		0		0			0			0		0		0		0	0	0	0		0			0
				0		0	0		0		0	0		0			0		0		0	0		0		0		0			0			0		0		0		0	0	0	0		0			0
				0		0	0		0		0	0		0			0		0		0	0		0		0		0			0			0		0		0		0	0	0	0		0			0
				0		0	0		0		0	0		0			0		0		0	0		0		0		0			0			0		0		0		0	0	0	0		0			0
				0		0	0		0		0	0		0			0		0		0	0		0		0		0			0			0		0		0		0	0	0	0		0			0
				0		0	0		0		0	0		0			0		0		0	0		0		0		0			0			0		0		0		0	0	0	0		0			0
				0		0	0		0		0	0		0			0		0		0	0		0		0		0			0			0		0		0		0	0	0	0		0			0
				0		0	0		0		0	0		0			0		0		0	0		0		0		0			0			0		0		0		0	0	0	0		0			0
				0		0	0		0		0	0		0			0		0		0	0		0		0		0			0			0		0		0		0	0	0	0		0			0
				0		0	0		0		0	0		0			0		0		0	0		0		0		0			0			0		0		0		0	0	0	0		0			0
				0		0	0		0		0	0		0			0		0		0	0		0		0		0			0			0		0		0		0	0	0	0		0			0
				0		0	0		0		0	0		0			0		0		0	0		0		0		0			0			0		0		0		0	0	0	0		0			0
				0		0	0		0		0	0		0			0		0		0	0		0		0		0			0			0		0		0		0	0	0	0		0			0
				0		0	0		0		0	0		0			0		0		0	0		0		0		0			0			0		0		0		0	0	0	0		0			0
				0		0	0		0		0	0		0			0		0		0	0		0		0		0			0			0		0		0		0	0	0	0		0			0
				0		0	0		0		0	0		0			0		0		0	0		0		0		0			0			0		0		0		0	0	0	0		0			0
				0		0	0		0		0	0		0			0		0		0	0		0		0		0			0			0		0		0		0	0	0	0		0			0
				0		0	0		0		0	0		0			0		0		0	0		0		0		0			0			0		0		0		0	0	0	0		0			0
				0		0	0		0		0	0		0			0		0		0	0		0		0		0			0			0		0		0		0	0	0	0		0			0
				0		0	0		0		0	0		0			0		0		0	0		0		0		0			0			0		0		0		0	0	0	0		0			0
				0		0	0		0		0	0		0			0		0		0	0		0		0		0			0			0		0		0		0	0	0	0		0			0
				0		0	0		0		0	0		0			0		0		0	0		0		0		0			0			0		0		0		0	0	0	0		0			0
				0		0	0		0		0	0		0			0		0		0	0		0		0		0			0			0		0		0		0	0	0	0		0			0
				0		0	0		0		0	0		0			0		0		0	0		0		0		0			0			0		0		0		0	0	0	0		0			0
				0		0	0		0		0	0		0			0		0		0	0		0		0		0			0			0		0		0		0	0	0	0		0			0
				0		0	0		0		0	0		0			0		0		0	0		0		0		0			0			0		0		0		0	0	0	0		0			0
				0		0	0		0		0	0		0			0		0		0	0		0		0		0			0			0		0		0		0	0	0	0		0			0
				0		0	0		0		0	0		0			0		0		0	0		0		0		0			0			0		0		0		0	0	0	0		0			0
				0		0	0		0		0	0		0			0		0		0	0		0		0		0			0			0		0		0		0	0	0	0		0			0
				0		0	0		0		0	0		0			0		0		0	0		0		0		0			0			0		0		0		0	0	0	0		0			0
				0		0	0		0		0	0		0			0		0		0	0		0		0		0			0			0		0		0		0	0	0	0		0			0
				0		0	0		0		0	0		0			0		0		0	0		0		0		0			0			0		0		0		0	0	0	0		0			0
				0		0	0		0		0	0		0			0		0		0	0		0		0		0			0			0		0		0		0	0	0	0		0			0
				0		0	0		0		0	0		0			0		0		0	0		0		0		0			0			0		0		0		0	0	0	0		0			0
				0		0	0		0		0	0		0			0		0		0	0		0		0		0			0			0		0		0		0	0	0	0		0			0
				0		0	0		0		0	0		0			0		0		0	0		0		0		0			0			0		0		0		0	0	0	0		0			0
				0		0	0		0		0	0		0			0		0		0	0		0		0		0			0			0		0		0		0	0	0	0		0			0
				0		0	0		0		0	0		0			0		0		0	0		0		0		0			0			0		0		0		0	0	0	0		0			0
				0		0	0		0		0	0		0			0		0		0	0		0		0		0			0			0		0		0		0	0	0	0		0			0
				0		0	0		0		0	0		0			0		0		0	0		0		0		0			0			0		0		0		0	0	0	0		0			0
				0		0	0		0		0	0		0			0		0		0	0		0		0		0			0			0		0		0		0	0	0	0		0			0
				0		0	0		0		0	0		0			0		0		0	0		0		0		0			0			0		0		0		0	0	0	0		0			0
				0		0	0		0		0	0		0			0		0		0	0		0		0		0			0			0		0		0		0	0	0	0		0			0
				0		0	0		0		0	0		0			0		0		0	0		0		0		0			0			0		0		0		0	0	0	0		0			0
				0		0	0		0		0	0		0			0		0		0	0		0		0		0			0			0		0		0		0	0	0	0		0			0
				0		0	0		0		0	0		0			0		0		0	0		0		0		0			0			0		0		0		0	0	0	0		0			0
				0		0	0		0		0	0		0			0		0		0	0		0		0		0			0			0		0		0		0	0	0	0		0			0
				0		0	0		0		0	0		0			0		0		0	0		0		0		0			0			0		0		0		0	0	0	0		0			0
				0		0	0		0		0	0		0			0		0		0	0		0		0		0			0			0		0		0		0	0	0	0		0			0
				0		0	0		0		0	0		0			0		0		0	0		0		0		0			0			0		0		0		0	0	0	0		0			0
				0		0	0		0		0	0		0			0		0		0	0		0		0		0			0			0		0		0		0	0	0	0		0			0
				0		0	0		0		0	0		0			0		0		0	0		0		0		0			0			0		0		0		0	0	0	0		0			0
				0		0	0		0		0	0		0			0		0		0	0		0		0		0			0			0		0		0		0	0	0	0		0			0
				0		0	0		0		0	0		0			0		0		0	0		0		0		0			0			0		0		0		0	0	0	0		0			0
				0		0	0		0		0	0		0			0		0		0	0		0		0		0			0			0		0		0		0	0	0	0		0			0
				0		0	0		0		0	0		0			0		0		0	0		0		0		0			0			0		0		0		0	0	0	0		0			0
				0		0	0		0		0	0		0			0		0		0	0		0		0		0			0			0		0		0		0	0	0	0		0			0
				0		0	0		0		0	0		0			0		0		0	0		0		0		0			0			0		0		0		0	0	0	0		0			0
				0		0	0		0		0	0		0			0		0		0	0		0		0		0			0			0		0		0		0	0	0	0		0			0
				0		0	0		0		0	0		0			0		0		0	0		0		0		0			0			0		0		0		0	0	0	0		0			0
				0		0	0		0		0	0		0			0		0		0	0		0		0		0			0			0		0		0		0	0	0	0		0			0
				0		0	0		0		0	0		0			0		0		0	0		0		0		0			0			0		0		0		0	0	0	0		0			0
				0		0	0		0		0	0		0			0		0		0	0		0		0		0			0			0		0		0		0	0	0	0		0			0
				0		0	0		0		0	0		0			0		0		0	0		0		0		0			0			0		0		0		0	0	0	0		0			0
				0		0	0		0		0	0		0			0		0		0	0		0		0		0			0			0		0		0		0	0	0	0		0			0
				0		0	0		0		0	0		0			0		0		0	0		0		0		0			0			0		0		0		0	0	0	0		0			0
				0		0	0		0		0	0		0			0		0		0	0		0		0		0			0			0		0		0		0	0	0	0		0			0
				0		0	0		0		0	0		0			0		0		0	0		0		0		0			0			0		0		0		0	0	0	0		0			0
				0		0	0		0		0	0		0			0		0		0	0		0		0		0			0			0		0		0		0	0	0	0		0			0
				0		0	0		0		0	0		0			0		0		0	0		0		0		0			0			0		0		0		0	0	0	0		0			0
				0		0	0		0		0	0		0			0		0		0	0		0		0		0			0			0		0		0		0	0	0	0		0			0
				0		0	0		0		0	0		0			0		0		0	0		0		0		0			0			0		0		0		0	0	0	0		0			0
				0		0	0		0		0	0		0			0		0		0	0		0		0		0			0			0		0		0		0	0	0	0		0			0
				0		0	0		0		0	0		0			0		0		0	0		0		0		0			0			0		0		0		0	0	0	0		0			0
				0		0	0		0		0	0		0			0		0		0	0		0		0		0			0			0		0		0		0	0	0	0		0			0
				0		0	0		0		0	0		0			0		0		0	0		0		0		0			0			0		0		0		0	0	0	0		0			0
				0		0	0		0		0	0		0			0		0		0	0		0		0		0			0			0		0		0		0	0	0	0		0			0
				0		0	0		0		0	0		0			0		0		0	0		0		0		0			0			0		0		0		0	0	0	0		0			0
				0		0	0		0		0	0		0			0		0		0	0		0		0		0			0			0		0		0		0	0	0	0		0			0
				0		0	0		0		0	0		0			0		0		0	0		0		0		0			0			0		0		0		0	0	0	0		0			0
				0		0	0		0		0	0		0			0		0		0	0		0		0		0			0			0		0		0		0	0	0	0		0			0
				0		0	0		0		0	0		0			0		0		0	0		0		0		0			0			0		0		0		0	0	0	0		0			0
				0		0	0		0		0	0		0			0		0		0	0		0		0		0			0			0		0		0		0	0	0	0		0			0
				0		0	0		0		0	0		0			0		0		0	0		0		0		0			0			0		0		0		0	0	0	0		0			0
				0		0	0		0		0	0		0			0		0		0	0		0		0		0			0			0		0		0		0	0	0	0		0			0
				0		0	0		0		0	0		0			0		0		0	0		0		0		0			0			0		0		0		0	0	0	0		0			0
				0		0	0		0		0	0		0			0		0		0	0		0		0		0			0			0		0		0		0	0	0	0		0			0
				0		0	0		0		0	0		0			0		0		0	0		0		0		0			0			0		0		0		0	0	0	0		0			0
				0		0	0		0		0	0		0			0		0		0	0		0		0		0			0			0		0		0		0	0	0	0		0			0
				0		0	0		0		0	0		0			0		0		0	0		0		0		0			0			0		0		0		0	0	0	0		0			0
				0		0	0		0		0	0		0			0		0		0	0		0		0		0			0			0		0		0		0	0	0	0		0			0
				0		0	0		0		0	0		0			0		0		0	0		0		0		0			0			0		0		0		0	0	0	0		0			0
				0		0	0		0		0	0		0			0		0		0	0		0		0		0			0			0		0		0		0	0	0	0		0			0
				0		0	0		0		0	0		0			0		0		0	0		0		0		0			0			0		0		0		0	0	0	0		0			0
				0		0	0		0		0	0		0			0		0		0	0		0		0		0			0			0		0		0		0	0	0	0		0			0
				0		0	0		0		0	0		0			0		0		0	0		0		0		0			0			0		0		0		0	0	0	0		0			0
				0		0	0		0		0	0		0			0		0		0	0		0		0		0			0			0		0		0		0	0	0	0		0			0
				0		0	0		0		0	0		0			0		0		0	0		0		0		0			0			0		0		0		0	0	0	0		0			0
				0		0	0		0		0	0		0			0		0		0	0		0		0		0			0			0		0		0		0	0	0	0		0			0
				0		0	0		0		0	0		0			0		0		0	0		0		0		0			0			0		0		0		0	0	0	0		0			0
				0		0	0		0		0	0		0			0		0		0	0		0		0		0			0			0		0		0		0	0	0	0		0			0
				0		0	0		0		0	0		0			0		0		0	0		0		0		0			0			0		0		0		0	0	0	0		0			0
				0		0	0		0		0	0		0			0		0		0	0		0		0		0			0			0		0		0		0	0	0	0		0			0
				0		0	0		0		0	0		0			0		0		0	0		0		0		0			0			0		0		0		0	0	0	0		0			0
				0		0	0		0		0	0		0			0		0		0	0		0		0		0			0			0		0		0		0	0	0	0		0			0
				0		0	0		0		0	0		0			0		0		0	0		0		0		0			0			0		0		0		0	0	0	0		0			0
				0		0	0		0		0	0		0			0		0		0	0		0		0		0			0			0		0		0		0	0	0	0		0			0
				0		0	0		0		0	0		0			0		0		0	0		0		0		0			0			0		0		0		0	0	0	0		0			0
				0		0	0		0		0	0		0			0		0		0	0		0		0		0			0			0		0		0		0	0	0	0		0			0
				0		0	0		0		0	0		0			0		0		0	0		0		0		0			0			0		0		0		0	0	0	0		0			0
				0		0	0		0		0	0		0			0		0		0	0		0		0		0			0			0		0		0		0	0	0	0		0			0
				0		0	0		0		0	0		0			0		0		0	0		0		0		0			0			0		0		0		0	0	0	0		0			0
				0		0	0		0		0	0		0			0		0		0	0		0		0		0			0			0		0		0		0	0	0	0		0			0
				0		0	0		0		0	0		0			0		0		0	0		0		0		0			0			0		0		0		0	0	0	0		0			0
				0		0	0		0		0	0		0			0		0		0	0		0		0		0			0			0		0		0		0	0	0	0		0			0
				0		0	0		0		0	0		0			0		0		0	0		0		0		0			0			0		0		0		0	0	0	0		0			0
				0		0	0		0		0	0		0			0		0		0	0		0		0		0			0			0		0		0		0	0	0	0		0			0
				0		0	0		0		0	0		0			0		0		0	0		0		0		0			0			0		0		0		0	0	0	0		0			0
				0		0	0		0		0	0		0			0		0		0	0		0		0		0			0			0		0		0		0	0	0	0		0			0
				0		0	0		0		0	0		0			0		0		0	0		0		0		0			0			0		0		0		0	0	0	0		0			0
				0		0	0		0		0	0		0			0		0		0	0		0		0		0			0			0		0		0		0	0	0	0		0			0
				0		0	0		0		0	0		0			0		0		0	0		0		0		0			0			0		0		0		0	0	0	0		0			0
				0		0	0		0		0	0		0			0		0		0	0		0		0		0			0			0		0		0		0	0	0	0		0			0
				0		0	0		0		0	0		0			0		0		0	0		0		0		0			0			0		0		0		0	0	0	0		0			0
				0		0	0		0		0	0		0			0		0		0	0		0		0		0			0			0		0		0		0	0	0	0		0			0
				0		0	0		0		0	0		0			0		0		0	0		0		0		0			0			0		0		0		0	0	0	0		0			0
				0		0	0		0		0	0		0			0		0		0	0		0		0		0			0			0		0		0		0	0	0	0		0			0
				0		0	0		0		0	0		0			0		0		0	0		0		0		0			0			0		0		0		0	0	0	0		0			0
				0		0	0		0		0	0		0			0		0		0	0		0		0		0			0			0		0		0		0	0	0	0		0			0
				0		0	0		0		0	0		0			0		0		0	0		0		0		0			0			0		0		0		0	0	0	0		0			0
				0		0	0		0		0	0		0			0		0		0	0		0		0		0			0			0		0		0		0	0	0	0		0			0
				0		0	0		0		0	0		0			0		0		0	0		0		0		0			0			0		0		0		0	0	0	0		0			0
				0		0	0		0		0	0		0			0		0		0	0		0		0		0			0			0		0		0		0	0	0	0		0			0
				0		0	0		0		0	0		0			0		0		0	0		0		0		0			0			0		0		0		0	0	0	0		0			0
				0		0	0		0		0	0		0			0		0		0	0		0		0		0			0			0		0		0		0	0	0	0		0			0
				0		0	0		0		0	0		0			0		0		0	0		0		0		0			0			0		0		0		0	0	0	0		0			0
				0		0	0		0		0	0		0			0		0		0	0		0		0		0			0			0		0		0		0	0	0	0		0			0
				0		0	0		0		0	0		0			0		0		0	0		0		0		0			0			0		0		0		0	0	0	0		0			0
				0		0	0		0		0	0		0			0		0		0	0		0		0		0			0			0		0		0		0	0	0	0		0			0
				0		0	0		0		0	0		0			0		0		0	0		0		0		0			0			0		0		0		0	0	0	0		0			0
				0		0	0		0		0	0		0			0		0		0	0		0		0		0			0			0		0		0		0	0	0	0		0			0
				0		0	0		0		0	0		0			0		0		0	0		0		0		0			0			0		0		0		0	0	0	0		0			0
				0		0	0		0		0	0		0			0		0		0	0		0		0		0			0			0		0		0		0	0	0	0		0			0
				0		0	0		0		0	0		0			0		0		0	0		0		0		0			0			0		0		0		0	0	0	0		0			0
				0		0	0		0		0	0		0			0		0		0	0		0		0		0			0			0		0		0		0	0	0	0		0			0
				0		0	0		0		0	0		0			0		0		0	0		0		0		0			0			0		0		0		0	0	0	0		0			0
				0		0	0		0		0	0		0			0		0		0	0		0		0		0			0			0		0		0		0	0	0	0		0			0
				0		0	0		0		0	0		0			0		0		0	0		0		0		0			0			0		0		0		0	0	0	0		0			0
				0		0	0		0		0	0		0			0		0		0	0		0		0		0			0			0		0		0		0	0	0	0		0			0
				0		0	0		0		0	0		0			0		0		0	0		0		0		0			0			0		0		0		0	0	0	0		0			0
				0		0	0		0		0	0		0			0		0		0	0		0		0		0			0			0		0		0		0	0	0	0		0			0
				0		0	0		0		0	0		0			0		0		0	0		0		0		0			0			0		0		0		0	0	0	0		0			0
				0		0	0		0		0	0		0			0		0		0	0		0		0		0			0			0		0		0		0	0	0	0		0			0
				0		0	0		0		0	0		0			0		0		0	0		0		0		0			0			0		0		0		0	0	0	0		0			0
				0		0	0		0		0	0		0			0		0		0	0		0		0		0			0			0		0		0		0	0	0	0		0			0
				0		0	0		0		0	0		0			0		0		0	0		0		0		0			0			0		0		0		0	0	0	0		0			0
				0		0	0		0		0	0		0			0		0		0	0		0		0		0			0			0		0		0		0	0	0	0		0			0
				0		0	0		0		0	0		0			0		0		0	0		0		0		0			0			0		0		0		0	0	0	0		0			0
				0		0	0		0		0	0		0			0		0		0	0		0		0		0			0			0		0		0		0	0	0	0		0			0
				0		0	0		0		0	0		0			0		0		0	0		0		0		0			0			0		0		0		0	0	0	0		0			0
				0		0	0		0		0	0		0			0		0		0	0		0		0		0			0			0		0		0		0	0	0	0		0			0
				0		0	0		0		0	0		0			0		0		0	0		0		0		0			0			0		0		0		0	0	0	0		0			0
				0		0	0		0		0	0		0			0		0		0	0		0		0		0			0			0		0		0		0	0	0	0		0			0
				0		0	0		0		0	0		0			0		0		0	0		0		0		0			0			0		0		0		0	0	0	0		0			0
				0		0	0		0		0	0		0			0		0		0	0		0		0		0			0			0		0		0		0	0	0	0		0			0
				0		0	0		0		0	0		0			0		0		0	0		0		0		0			0			0		0		0		0	0	0	0		0			0
				0		0	0		0		0	0		0			0		0		0	0		0		0		0			0			0		0		0		0	0	0	0		0			0
				0		0	0		0		0	0		0			0		0		0	0		0		0		0			0			0		0		0		0	0	0	0		0			0
				0		0	0		0		0	0		0			0		0		0	0		0		0		0			0			0		0		0		0	0	0	0		0			0
				0		0	0		0		0	0		0			0		0		0	0		0		0		0			0			0		0		0		0	0	0	0		0			0
				0		0	0		0		0	0		0			0		0		0	0		0		0		0			0			0		0		0		0	0	0	0		0			0
				0		0	0		0		0	0		0			0		0		0	0		0		0		0			0			0		0		0		0	0	0	0		0			0
				0		0	0		0		0	0		0			0		0		0	0		0		0		0			0			0		0		0		0	0	0	0		0			0
				0		0	0		0		0	0		0			0		0		0	0		0		0		0			0			0		0		0		0	0	0	0		0			0
				0		0	0		0		0	0		0			0		0		0	0		0		0		0			0			0		0		0		0	0	0	0		0			0
				0		0	0		0		0	0		0			0		0		0	0		0		0		0			0			0		0		0		0	0	0	0		0			0
				0		0	0		0		0	0		0			0		0		0	0		0		0		0			0			0		0		0		0	0	0	0		0			0
				0		0	0		0		0	0		0			0		0		0	0		0		0		0			0			0		0		0		0	0	0	0		0			0
				0		0	0		0		0	0		0			0		0		0	0		0		0		0			0			0		0		0		0	0	0	0		0			0
				0		0	0		0		0	0		0			0		0		0	0		0		0		0			0			0		0		0		0	0	0	0		0			0
				0		0	0		0		0	0		0			0		0		0	0		0		0		0			0			0		0		0		0	0	0	0		0			0
				0		0	0		0		0	0		0			0		0		0	0		0		0		0			0			0		0		0		0	0	0	0		0			0
				0		0	0		0		0	0		0			0		0		0	0		0		0		0			0			0		0		0		0	0	0	0		0			0
				0		0	0		0		0	0		0			0		0		0	0		0		0		0			0			0		0		0		0	0	0	0		0			0
				0		0	0		0		0	0		0			0		0		0	0		0		0		0			0			0		0		0		0	0	0	0		0			0
				0		0	0		0		0	0		0			0		0		0	0		0		0		0			0			0		0		0		0	0	0	0		0			0
				0		0	0		0		0	0		0			0		0		0	0		0		0		0			0			0		0		0		0	0	0	0		0			0
				0		0	0		0		0	0		0			0		0		0	0		0		0		0			0			0		0		0		0	0	0	0		0			0
				0		0	0		0		0	0		0			0		0		0	0		0		0		0			0			0		0		0		0	0	0	0		0			0
				0		0	0		0		0	0		0			0		0		0	0		0		0		0			0			0		0		0		0	0	0	0		0			0
				0		0	0		0		0	0		0			0		0		0	0		0		0		0			0			0		0		0		0	0	0	0		0			0
				0		0	0		0		0	0		0			0		0		0	0		0		0		0			0			0		0		0		0	0	0	0		0			0
				0		0	0		0		0	0		0			0		0		0	0		0		0		0			0			0		0		0		0	0	0	0		0			0
				0		0	0		0		0	0		0			0		0		0	0		0		0		0			0			0		0		0		0	0	0	0		0			0
				0		0	0		0		0	0		0			0		0		0	0		0		0		0			0			0		0		0		0	0	0	0		0			0
				0		0	0		0		0	0		0			0		0		0	0		0		0		0			0			0		0		0		0	0	0	0		0			0
				0		0	0		0		0	0		0			0		0		0	0		0		0		0			0			0		0		0		0	0	0	0		0			0
				0		0	0		0		0	0		0			0		0		0	0		0		0		0			0			0		0		0		0	0	0	0		0			0
				0		0	0		0		0	0		0			0		0		0	0		0		0		0			0			0		0		0		0	0	0	0		0			0
				0		0	0		0		0	0		0			0		0		0	0		0		0		0			0			0		0		0		0	0	0	0		0			0
				0		0	0		0		0	0		0			0		0		0	0		0		0		0			0			0		0		0		0	0	0	0		0			0
				0		0	0		0		0	0		0			0		0		0	0		0		0		0			0			0		0		0		0	0	0	0		0			0
				0		0	0		0		0	0		0			0		0		0	0		0		0		0			0			0		0		0		0	0	0	0		0			0
				0		0	0		0		0	0		0			0		0		0	0		0		0		0			0			0		0		0		0	0	0	0		0			0
				0		0	0		0		0	0		0			0		0		0	0		0		0		0			0			0		0		0		0	0	0	0		0			0
				0		0	0		0		0	0		0			0		0		0	0		0		0		0			0			0		0		0		0	0	0	0		0			0
				0		0	0		0		0	0		0			0		0		0	0		0		0		0			0			0		0		0		0	0	0	0		0			0
				0		0	0		0		0	0		0			0		0		0	0		0		0		0			0			0		0		0		0	0	0	0		0			0
				0		0	0		0		0	0		0			0		0		0	0		0		0		0			0			0		0		0		0	0	0	0		0			0
				0		0	0		0		0	0		0			0		0		0	0		0		0		0			0			0		0		0		0	0	0	0		0			0
				0		0	0		0		0	0		0			0		0		0	0		0		0		0			0			0		0		0		0	0	0	0		0			0
				0		0	0		0		0	0		0			0		0		0	0		0		0		0			0			0		0		0		0	0	0	0		0			0
				0		0	0		0		0	0		0			0		0		0	0		0		0		0			0			0		0		0		0	0	0	0		0			0
				0		0	0		0		0	0		0			0		0		0	0		0		0		0			0			0		0		0		0	0	0	0		0			0
				0		0	0		0		0	0		0			0		0		0	0		0		0		0			0			0		0		0		0	0	0	0		0			0
				0		0	0		0		0	0		0			0		0		0	0		0		0		0			0			0		0		0		0	0	0	0		0			0
				0		0	0		0		0	0		0			0		0		0	0		0		0		0			0			0		0		0		0	0	0	0		0			0
				0		0	0		0		0	0		0			0		0		0	0		0		0		0			0			0		0		0		0	0	0	0		0			0
				0		0	0		0		0	0		0			0		0		0	0		0		0		0			0			0		0		0		0	0	0	0		0			0
				0		0	0		0		0	0		0			0		0		0	0		0		0		0			0			0		0		0		0	0	0	0		0			0
				0		0	0		0		0	0		0			0		0		0	0		0		0		0			0			0		0		0		0	0	0	0		0			0
				0		0	0		0		0	0		0			0		0		0	0		0		0		0			0			0		0		0		0	0	0	0		0			0
				0		0	0		0		0	0		0			0		0		0	0		0		0		0			0			0		0		0		0	0	0	0		0			0
				0		0	0		0		0	0		0			0		0		0	0		0		0		0			0			0		0		0		0	0	0	0		0			0
				0		0	0		0		0	0		0			0		0		0	0		0		0		0			0			0		0		0		0	0	0	0		0			0
				0		0	0		0		0	0		0			0		0		0	0		0		0		0			0			0		0		0		0	0	0	0		0			0
				0		0	0		0		0	0		0			0		0		0	0		0		0		0			0			0		0		0		0	0	0	0		0			0
				0		0	0		0		0	0		0			0		0		0	0		0		0		0			0			0		0		0		0	0	0	0		0			0
				0		0	0		0		0	0		0			0		0		0	0		0		0		0			0			0		0		0		0	0	0	0		0			0
				0		0	0		0		0	0		0			0		0		0	0		0		0		0			0			0		0		0		0	0	0	0		0			0
				0		0	0		0		0	0		0			0		0		0	0		0		0		0			0			0		0		0		0	0	0	0		0			0
				0		0	0		0		0	0		0			0		0		0	0		0		0		0			0			0		0		0		0	0	0	0		0			0
				0		0	0		0		0	0		0			0		0		0	0		0		0		0			0			0		0		0		0	0	0	0		0			0
				0		0	0		0		0	0		0			0		0		0	0		0		0		0			0			0		0		0		0	0	0	0		0			0
				0		0	0		0		0	0		0			0		0		0	0		0		0		0			0			0		0		0		0	0	0	0		0			0
				0		0	0		0		0	0		0			0		0		0	0		0		0		0			0			0		0		0		0	0	0	0		0			0
				0		0	0		0		0	0		0			0		0		0	0		0		0		0			0			0		0		0		0	0	0	0		0			0
				0		0	0		0		0	0		0			0		0		0	0		0		0		0			0			0		0		0		0	0	0	0		0			0
				0		0	0		0		0	0		0			0		0		0	0		0		0		0			0			0		0		0		0	0	0	0		0			0
				0		0	0		0		0	0		0			0		0		0	0		0		0		0			0			0		0		0		0	0	0	0		0			0
				0		0	0		0		0	0		0			0		0		0	0		0		0		0			0			0		0		0		0	0	0	0		0			0
				0		0	0		0		0	0		0			0		0		0	0		0		0		0			0			0		0		0		0	0	0	0		0			0
				0		0	0		0		0	0		0			0		0		0	0		0		0		0			0			0		0		0		0	0	0	0		0			0
				0		0	0		0		0	0		0			0		0		0	0		0		0		0			0			0		0		0		0	0	0	0		0			0
				0		0	0		0		0	0		0			0		0		0	0		0		0		0			0			0		0		0		0	0	0	0		0			0
				0		0	0		0		0	0		0			0		0		0	0		0		0		0			0			0		0		0		0	0	0	0		0			0
				0		0	0		0		0	0		0			0		0		0	0		0		0		0			0			0		0		0		0	0	0	0		0			0
				0		0	0		0		0	0		0			0		0		0	0		0		0		0			0			0		0		0		0	0	0	0		0			0
				0		0	0		0		0	0		0			0		0		0	0		0		0		0			0			0		0		0		0	0	0	0		0			0
				0		0	0		0		0	0		0			0		0		0	0		0		0		0			0			0		0		0		0	0	0	0		0			0
				0		0	0		0		0	0		0			0		0		0	0		0		0		0			0			0		0		0		0	0	0	0		0			0
				0		0	0		0		0	0		0			0		0		0	0		0		0		0			0			0		0		0		0	0	0	0		0			0
				0		0	0		0		0	0		0			0		0		0	0		0		0		0			0			0		0		0		0	0	0	0		0			0
				0		0	0		0		0	0		0			0		0		0	0		0		0		0			0			0		0		0		0	0	0	0		0			0
				0		0	0		0		0	0		0			0		0		0	0		0		0		0			0			0		0		0		0	0	0	0		0			0
				0		0	0		0		0	0		0			0		0		0	0		0		0		0			0			0		0		0		0	0	0	0		0			0
				0		0	0		0			0		0			0		0		0	0		0		0		0			0			0		0		0		0	0	0	0		0			0
				0		0	0		0			0		0			0		0		0	0		0		0		0			0			0		0		0		0	0	0	0		0			0
				0		0	0		0			0					0		0		0	0		0		0		0			0			0		0		0		0	0	0	0		0			0
				0		0	0		0			0					0		0		0	0		0		0		0			0			0		0		0		0	0	0	0		0			0
				0		0	0		0			0					0		0		0	0		0		0		0			0			0		0		0		0	0	0	0		0			0
				0		0	0		0			0					0		0		0	0		0		0		0			0			0		0		0		0	0	0	0		0			0
				0		0	0		0			0					0		0		0	0		0		0		0			0			0		0		0		0	0	0	0		0			0
				0		0	0		0			0					0		0		0	0		0		0		0			0			0		0		0		0	0	0	0		0			0
				0		0	0		0			0					0		0		0	0		0		0		0			0			0		0		0		0	0	0	0		0			0
				0		0	0		0			0					0		0		0	0		0		0		0			0			0		0		0		0	0	0	0		0			0
				0		0	0		0			0					0		0		0	0		0		0		0			0			0		0		0		0	0	0	0		0			0
				0		0	0		0			0					0		0		0	0		0		0		0			0			0		0		0		0	0	0	0		0			0
				0		0	0		0			0					0		0		0	0		0		0		0			0			0		0		0		0	0	0	0		0			0
				0		0	0		0			0					0		0		0	0		0		0		0			0			0		0		0		0	0	0	0		0			0
				0		0	0		0			0					0		0		0	0		0		0		0			0			0		0		0		0	0	0	0		0			0
				0		0	0		0			0					0		0		0	0		0		0		0			0			0		0		0		0	0	0	0		0			0
				0		0	0		0			0					0		0		0	0		0		0		0			0			0		0		0		0	0	0	0		0			0
				0		0	0		0			0					0		0		0	0		0		0		0			0			0		0		0		0	0	0	0		0			0
				0		0	0		0			0					0		0		0	0		0		0		0			0			0		0		0		0	0	0	0		0			0
				0		0	0		0			0					0		0		0	0		0		0		0			0			0		0		0		0	0	0	0		0			0
				0		0	0		0			0					0		0		0	0		0		0		0			0			0		0		0		0	0	0	0		0			0
				0		0	0		0			0					0		0		0	0		0		0		0			0			0		0		0		0	0	0	0		0			0
				0		0	0		0			0					0		0		0	0		0		0		0			0			0		0		0		0	0	0	0		0			0
				0		0	0		0			0					0		0		0	0		0		0		0			0			0		0		0		0	0	0	0		0			0
				0		0	0		0			0					0		0		0	0		0		0		0			0			0		0		0		0	0	0	0		0			0
				0		0	0		0			0					0		0		0	0		0		0		0			0			0		0		0		0	0	0	0		0			0
				0		0	0		0			0					0		0		0	0		0		0		0			0			0		0		0		0	0	0	0		0			0
				0		0	0		0			0					0		0		0	0		0		0		0			0			0		0		0		0	0	0	0		0			0
				0		0	0		0			0					0		0		0	0		0		0		0			0			0		0		0		0	0	0	0		0			0
				0		0	0		0			0					0		0		0	0		0		0		0			0			0		0		0		0	0	0	0		0			0
				0		0	0		0			0					0		0		0	0		0		0		0			0			0		0		0		0	0	0	0		0			0
				0		0	0		0			0					0		0		0	0		0		0		0			0			0		0		0		0	0	0	0		0			0
				0		0	0		0			0					0		0		0	0		0		0		0			0			0		0		0		0	0	0	0		0			0
				0		0	0		0			0					0		0		0	0		0		0		0			0			0		0		0		0	0	0	0		0			0
				0		0	0		0			0					0		0		0	0		0		0		0			0			0		0		0		0	0	0	0		0			0
				0		0	0		0			0					0		0		0	0		0		0		0			0			0		0		0		0	0	0	0		0			0
				0		0	0		0			0					0		0		0	0		0		0		0			0			0		0		0		0	0	0	0		0			0
				0		0	0		0			0					0		0		0	0		0		0		0			0			0		0		0		0	0	0	0		0			0
				0		0	0		0			0					0		0		0	0		0		0		0			0			0		0		0		0	0	0	0		0			0
				0		0	0		0			0					0		0		0	0		0		0		0			0			0		0		0		0	0	0	0		0			0
				0		0	0		0			0					0		0		0	0		0		0		0			0			0		0		0		0	0	0	0		0			0
				0		0	0		0			0					0		0		0	0		0		0		0			0			0		0		0		0	0	0	0		0			0
				0		0	0		0			0					0		0		0	0		0		0		0			0			0		0		0		0	0	0	0		0			0
				0		0	0		0			0					0		0		0	0		0		0		0			0			0		0		0		0	0	0	0		0			0
				0		0	0		0			0					0		0		0	0		0		0		0			0			0		0		0		0	0	0	0		0			0
				0		0	0		0			0					0		0		0	0		0		0		0			0			0		0		0		0	0	0	0		0			0
				0		0	0		0			0					0		0		0	0		0		0		0			0			0		0		0		0	0	0	0		0			0
				0		0	0		0			0					0		0		0	0		0		0		0			0			0		0		0		0	0	0	0		0			0
				0		0	0		0			0					0		0		0	0		0		0		0			0			0		0		0		0	0	0	0		0			0
				0		0	0		0			0					0		0		0	0		0		0		0			0			0		0		0		0	0	0	0		0			0
				0		0	0		0			0					0		0		0	0		0		0		0			0			0		0		0		0	0	0	0		0			0
				0		0	0		0			0					0		0		0	0		0		0		0			0			0		0		0		0	0	0	0		0			0
				0		0	0		0			0					0		0		0	0		0		0		0			0			0		0		0		0	0	0	0		0			0
				0		0	0		0			0					0		0		0	0		0		0		0			0			0		0		0		0	0	0	0		0			0
				0		0	0		0			0					0		0		0	0		0		0		0			0			0		0		0		0	0	0	0		0			0
				0		0	0		0			0					0		0		0	0		0		0		0			0			0		0		0		0	0	0	0		0			0
				0		0	0		0			0					0		0		0	0		0		0		0			0			0		0		0		0	0	0	0		0			0
				0		0	0		0			0					0		0		0	0		0		0		0			0			0		0		0		0	0	0	0		0			0
				0		0	0		0			0					0		0		0	0		0		0		0			0			0		0		0		0	0	0	0		0			0
				0		0	0		0			0					0		0		0	0		0		0		0			0			0		0		0		0	0	0	0		0			0
				0		0	0		0			0					0		0		0	0		0		0		0			0			0		0		0		0	0	0	0		0			0
				0		0	0		0			0					0		0		0	0		0		0		0			0			0		0		0		0	0	0	0		0			0
				0		0	0		0			0					0		0		0	0		0		0		0			0			0		0		0		0	0	0	0		0			0
				0		0	0		0			0					0		0		0	0		0		0		0			0			0		0		0		0	0	0	0		0			0
				0		0	0		0			0					0		0		0	0		0		0		0			0			0		0		0		0	0	0	0		0			0
				0		0	0		0			0					0		0		0	0		0		0		0			0			0		0		0		0	0	0	0		0			0
				0		0	0		0			0					0		0		0	0		0		0		0			0			0		0		0		0	0	0	0		0			0
				0		0	0		0			0					0		0		0	0		0		0		0			0			0		0		0		0	0	0	0		0			0
				0		0	0		0			0					0		0		0	0		0		0		0			0			0		0		0		0	0	0	0		0			0
				0		0	0		0			0					0		0		0	0		0		0		0			0			0		0		0		0	0	0	0		0			0
				0		0	0		0			0					0		0		0	0		0		0		0			0			0		0		0		0	0	0	0		0			0
				0		0	0		0			0					0		0		0	0		0		0		0			0			0		0		0		0	0	0	0		0			0
				0		0	0		0			0					0		0		0	0		0		0		0			0			0		0		0		0	0	0	0		0			0
				0		0	0		0			0					0		0		0	0		0		0		0			0			0		0		0		0	0	0	0		0			0
				0		0	0		0			0					0		0		0	0		0		0		0			0			0		0		0		0	0	0	0		0			0
				0		0	0		0			0					0		0		0	0		0		0		0			0			0		0		0		0	0	0	0		0			0
				0		0	0		0			0					0		0		0	0		0		0		0			0			0		0		0		0	0	0	0		0			0
				0		0	0		0			0					0		0		0	0		0		0		0			0			0		0		0		0	0	0	0		0			0
				0		0	0		0			0					0		0		0	0		0		0		0			0			0		0		0		0	0	0	0		0			0
				0		0	0		0			0					0		0		0	0		0		0		0			0			0		0		0		0	0	0	0		0			0
				0		0	0		0			0					0		0		0	0		0		0		0			0			0		0		0		0	0	0	0		0			0
				0		0	0		0			0					0		0		0	0		0		0		0			0			0		0		0		0	0	0	0		0			0
				0		0	0		0			0					0		0		0	0		0		0		0			0			0		0		0		0	0	0	0		0			0
				0		0	0		0			0					0		0		0	0		0		0		0			0			0		0		0		0	0	0	0		0			0
				0		0	0		0			0					0		0		0	0		0		0		0			0			0		0		0		0	0	0	0		0			0
				0		0	0		0			0					0		0		0	0		0		0		0			0			0		0		0		0	0	0	0		0			0
				0		0	0		0			0					0		0		0	0		0		0		0			0			0		0		0		0	0	0	0		0			0
				0		0	0		0			0					0		0		0	0				0		0			0			0		0		0		0	0	0	0		0			0
				0		0	0		0			0					0		0		0	0				0		0			0			0		0		0		0	0	0	0		0			0
				0		0	0		0			0					0		0			0				0		0			0			0		0		0		0	0	0	0		0			0
				0		0	0		0			0					0		0			0				0		0			0			0		0		0		0	0	0	0		0			0
				0		0	0		0			0					0		0			0				0		0			0			0		0		0		0	0	0	0		0			0
				0		0	0		0			0					0		0			0				0		0			0			0		0		0		0	0	0	0		0			0
				0		0	0		0			0					0		0			0				0		0			0			0		0		0		0	0	0	0		0			0
				0		0	0		0			0					0		0			0				0		0			0			0		0		0		0	0	0	0		0			0
				0		0	0		0			0					0		0			0				0		0			0			0		0		0		0	0	0	0		0			0
				0		0	0		0			0					0		0			0				0		0			0			0		0		0		0	0	0	0		0			0
				0		0	0		0			0					0		0			0				0		0			0			0		0		0		0	0	0	0		0			0
				0		0	0		0			0					0		0			0				0		0			0			0		0		0		0	0	0	0		0			0
				0		0	0		0			0					0		0			0				0		0			0			0		0		0		0	0	0	0					0
				0		0	0		0			0					0		0			0				0		0			0			0		0		0		0	0	0	0					0
				0		0	0		0			0					0		0			0				0		0			0			0		0		0		0	0	0	0					0
				0		0	0		0			0					0		0			0				0		0			0			0		0		0		0	0	0	0					0
				0		0	0		0			0					0		0			0				0		0			0			0		0		0		0	0	0	0					0
				0		0	0		0			0					0		0			0				0		0			0			0		0		0		0	0	0	0					0
				0		0	0		0			0					0		0			0				0		0			0			0		0		0		0	0	0	0					0
				0		0	0		0			0					0		0			0				0		0			0			0		0		0		0	0	0	0					0
				0		0	0		0			0					0		0			0				0		0			0			0		0		0		0	0	0	0					0
				0		0	0		0			0					0		0			0				0		0			0			0		0		0		0	0	0	0					0
				0		0	0		0			0					0		0			0				0		0			0			0		0		0		0	0	0	0					0
				0		0	0		0			0					0		0			0				0		0			0			0		0		0		0	0	0	0					0
				0		0	0		0			0					0		0			0				0		0			0			0		0		0		0	0	0	0					0
				0		0	0		0			0					0		0			0				0		0			0			0		0		0		0	0	0	0					0
				0		0	0		0			0					0		0			0				0		0			0			0		0		0		0	0	0	0					0
				0		0	0		0			0					0		0			0				0		0			0			0		0		0		0	0	0	0					0
				0		0	0		0			0					0		0			0				0		0			0			0		0		0		0	0	0	0					0
				0		0	0		0			0					0		0			0				0		0			0			0		0		0		0	0	0	0					0
				0		0	0		0			0					0		0			0				0		0			0			0		0		0		0	0	0	0					0
				0		0	0		0			0					0		0			0				0		0			0			0		0		0		0	0	0	0					0
				0		0	0		0			0					0		0			0				0		0			0			0		0		0		0	0	0	0					0
				0		0	0		0			0					0		0			0				0		0			0			0		0		0		0	0	0	0					0
				0		0	0		0			0					0		0			0				0		0			0			0		0		0		0	0	0	0					0
				0		0	0		0			0					0		0			0				0		0			0			0		0		0		0	0	0	0					0
				0		0	0		0			0					0		0			0				0		0			0			0		0		0		0	0	0	0					0
				0		0	0		0			0					0		0			0				0		0			0			0		0		0		0	0	0	0					0
				0		0	0		0			0					0		0			0				0		0			0			0		0		0		0	0	0	0					0
				0		0	0		0			0					0		0			0				0		0			0			0		0		0		0	0	0	0					0
				0		0	0		0			0					0		0			0				0		0			0			0		0		0		0	0	0	0					0
				0		0	0		0			0					0		0			0				0		0			0			0		0		0		0	0	0	0					0
				0		0	0		0			0					0		0			0				0		0			0			0		0		0		0	0	0	0					0
				0		0	0		0			0					0		0			0				0		0			0			0		0		0		0	0	0	0					0
				0		0	0		0			0					0		0			0				0		0			0			0		0		0		0	0	0	0					0
				0		0	0		0			0					0		0			0				0		0			0			0		0		0		0	0	0	0					0
				0		0	0		0			0					0		0			0				0		0			0			0		0		0		0	0	0	0					0
				0		0	0		0			0					0		0			0				0		0			0			0		0		0		0	0	0	0					0
				0		0	0		0			0					0		0			0				0		0			0			0		0		0		0	0	0	0					0
				0		0	0		0			0					0		0			0				0		0			0			0		0		0		0	0	0	0					0
				0		0	0		0			0					0		0			0				0		0			0			0		0		0		0	0	0	0					0
				0		0	0		0			0					0		0			0				0		0			0			0		0		0		0	0	0	0					0
				0		0	0		0			0					0		0			0				0		0			0			0		0		0		0	0	0	0					0
				0		0	0		0			0					0		0			0				0		0			0			0		0		0		0	0	0	0					0
				0		0	0		0			0					0		0			0				0		0			0			0		0		0		0	0	0	0					0
				0		0	0		0			0					0		0			0				0		0			0			0		0		0		0	0	0	0					0
				0		0	0		0			0					0		0			0				0		0			0			0		0		0		0	0	0	0					0
				0		0	0		0			0					0		0			0				0		0			0			0		0		0		0	0	0	0					0
				0		0	0		0			0					0		0			0				0		0			0			0		0		0		0	0	0	0					0
				0		0	0		0			0					0		0			0				0		0			0			0		0		0		0	0	0	0					0
				0		0	0		0			0					0		0			0				0		0			0			0		0		0		0	0	0	0					0
				0		0	0		0			0					0		0			0				0		0			0			0		0		0		0	0	0	0					0
				0		0	0		0			0					0		0			0				0		0			0			0		0		0		0	0	0	0					0
				0		0	0		0			0					0		0			0				0		0			0			0		0		0		0	0	0	0					0
				0		0	0		0			0					0		0			0				0		0			0			0		0		0		0	0	0	0					0
				0		0	0		0			0					0		0			0				0		0			0			0		0		0		0	0	0	0					0
				0		0	0		0			0					0		0			0				0		0			0			0		0		0		0	0	0	0					0
				0		0	0		0			0					0		0			0				0		0			0			0		0		0		0	0	0	0					0
				0		0	0		0			0					0		0			0				0		0			0			0		0		0		0	0	0	0					0
				0		0	0		0			0					0		0			0				0		0			0			0		0		0		0	0	0	0					0
				0		0	0		0			0					0		0			0				0		0			0			0		0		0		0	0	0	0					0
				0		0	0		0			0					0		0			0				0		0			0			0		0		0		0	0	0	0					0
				0		0	0		0			0					0		0			0				0		0			0			0		0		0		0	0	0	0					0
				0		0	0		0			0					0		0			0				0		0			0			0		0		0		0	0	0	0					0
				0		0	0		0			0					0		0			0				0		0			0			0		0		0		0	0	0	0					0
				0		0	0		0			0							0			0				0		0			0			0		0		0		0	0	0	0					0
				0		0	0		0			0							0			0				0		0			0			0		0		0		0	0	0	0					0
				0		0	0		0			0							0			0				0		0			0			0		0		0		0	0	0	0					0
				0		0	0		0			0							0			0				0		0			0			0		0		0		0	0	0	0					0
				0		0	0		0			0							0			0				0		0			0			0		0		0		0	0	0	0					0
				0		0	0		0			0							0			0				0		0			0			0		0		0		0	0	0	0					0
				0		0	0		0			0							0			0						0			0			0		0		0		0	0	0	0					0
				0		0	0		0			0							0			0						0			0			0		0		0		0	0	0	0					0
				0		0	0		0			0							0			0						0			0			0		0		0		0	0	0	0					0
				0		0	0		0			0							0			0						0			0					0		0		0	0	0	0					0
				0		0	0		0			0							0			0						0			0					0		0		0	0	0	0					0
				0		0	0		0			0							0			0						0			0					0		0		0	0	0	0					0
				0		0	0		0			0							0			0						0			0					0		0		0	0	0	0					0
				0		0	0		0			0							0			0						0			0					0		0		0	0	0	0					0
				0		0	0		0			0							0			0						0			0					0		0		0	0	0	0					0
				0		0	0		0			0							0			0						0			0					0		0		0	0	0	0					0
				0		0	0		0			0							0			0						0			0					0		0		0	0	0	0					0
				0		0	0		0			0							0			0						0			0					0		0		0	0	0	0					0
				0		0	0		0			0							0			0						0			0					0		0		0	0	0	0					0
				0		0	0		0			0							0			0						0			0					0		0		0	0	0	0					0
				0		0	0		0			0							0			0						0			0					0		0		0	0	0	0					0
				0		0	0		0			0							0			0									0					0		0		0	0	0	0					0
				0		0	0		0			0							0			0									0					0		0		0	0	0	0					0
				0		0	0		0			0							0			0									0					0		0		0	0	0	0					0
				0		0	0		0			0							0			0									0					0		0		0	0	0	0					0
				0		0	0		0			0										#DIV/0!									0					0		0		0	0	0	0					0
				0		0	0		0			0										#DIV/0!									0					0		0		0	0	0	0					0
				0			0		0			0										#DIV/0!									0					0		0		0	0	0	0					0
				0			0		0			0										#DIV/0!									0					0		0		0	0	0	0					0
				0			0		0			0										#DIV/0!									0					0		0		0	0	0	0					0
				0			0		0			0										#DIV/0!									0					0		0		0	0	0	0					0
							#DIV/0!					#DIV/0!										#DIV/0!									0					0		0		0	0	0	0					0
							#DIV/0!					#DIV/0!										#DIV/0!									0					0		0		0	0	0	0					0
							#DIV/0!					#DIV/0!										#DIV/0!									0					0		0		0	0	0	0
							#DIV/0!					#DIV/0!										#DIV/0!									0					0		0		0	0	0	0
							#DIV/0!					#DIV/0!										#DIV/0!									0					0		0		0	0	0	0
							#DIV/0!					#DIV/0!										#DIV/0!									0					0		0		0	0	0	0
							#DIV/0!					#DIV/0!										#DIV/0!									0					0		0		0	0	0	0
							#DIV/0!					#DIV/0!										#DIV/0!									0					0		0		0	0	0	0
							#DIV/0!					#DIV/0!										#DIV/0!									0					0		0		0	0	0	0
							#DIV/0!					#DIV/0!										#DIV/0!									0					0		0		0	0	0	0
							#DIV/0!					#DIV/0!										#DIV/0!									0					0		0		0	0	0	0
							#DIV/0!					#DIV/0!										#DIV/0!									0					0		0		0	0	0	0
							#DIV/0!					#DIV/0!										#DIV/0!									0					0		0		0	0	0	0
							#DIV/0!					#DIV/0!										#DIV/0!									0					0		0		0	0	0	0
							#DIV/0!					#DIV/0!										#DIV/0!									0					0		0		0	0	0	0
							#DIV/0!					#DIV/0!										#DIV/0!									0					0		0		0	0	0	0
							#DIV/0!					#DIV/0!										#DIV/0!									0					0		0		0	0	0	0
							#DIV/0!					#DIV/0!										#DIV/0!									0					0		0		0	0	0	0
							#DIV/0!					#DIV/0!										#DIV/0!									0					0		0		0	0	0	0
							#DIV/0!					#DIV/0!										#DIV/0!									0					0		0		0	0	0	0
							#DIV/0!					#DIV/0!										#DIV/0!									0					0		0		0	0	0	0
							#DIV/0!					#DIV/0!										#DIV/0!									0					0		0		0	0	0	0
							#DIV/0!					#DIV/0!										#DIV/0!									0					0		0		0	0	0	0
							#DIV/0!					#DIV/0!										#DIV/0!									0					0		0		0	0	0	0
							#DIV/0!					#DIV/0!										#DIV/0!									0					0		0		0	0	0	0
							#DIV/0!					#DIV/0!										#DIV/0!									0					0		0		0	0	0	0
							#DIV/0!					#DIV/0!										#DIV/0!									0					0		0		0	0	0	0
							#DIV/0!					#DIV/0!										#DIV/0!									0					0		0		0	0	0	0
							#DIV/0!					#DIV/0!										#DIV/0!									0					0		0		0	0	0	0
							#DIV/0!					#DIV/0!										#DIV/0!									0					0		0		0	0	0	0
							#DIV/0!					#DIV/0!										#DIV/0!									0					0		0		0	0	0	0
							#DIV/0!					#DIV/0!										#DIV/0!									0					0		0		0	0	0	0
							#DIV/0!					#DIV/0!										#DIV/0!									0					0		0		0	0	0	0
							#DIV/0!					#DIV/0!										#DIV/0!									0					0		0		0	0	0	0
							#DIV/0!					#DIV/0!										#DIV/0!									0					0		0		0	0	0	0
							#DIV/0!					#DIV/0!										#DIV/0!									0					0		0		0	0	0	0
							#DIV/0!					#DIV/0!										#DIV/0!									0					0		0		0	0	0	0
							#DIV/0!					#DIV/0!										#DIV/0!									0					0		0		0	0	0	0
							#DIV/0!					#DIV/0!										#DIV/0!									0					0		0		0	0	0	0
							#DIV/0!					#DIV/0!										#DIV/0!									0					0		0		0	0	0	0
							#DIV/0!					#DIV/0!										#DIV/0!									0					0		0		0	0	0	0
							#DIV/0!					#DIV/0!										#DIV/0!									0					0				0	0	0	0
							#DIV/0!					#DIV/0!										#DIV/0!									0					0				0	0	0	0
							#DIV/0!					#DIV/0!										#DIV/0!									0					0				0	0	0	0
							#DIV/0!					#DIV/0!										#DIV/0!									0					0				0	0	0	0
							#DIV/0!					#DIV/0!										#DIV/0!									0					0				0	0	0	0
							#DIV/0!					#DIV/0!										#DIV/0!									0									0	0	0	0
							#DIV/0!					#DIV/0!										#DIV/0!									0									0	0	0	0
							#DIV/0!					#DIV/0!										#DIV/0!									0									0		0	0
							#DIV/0!					#DIV/0!										#DIV/0!									0									0		0	0
							#DIV/0!					#DIV/0!										#DIV/0!									0											0	0
							#DIV/0!					#DIV/0!										#DIV/0!									0											0	0
							#DIV/0!					#DIV/0!										#DIV/0!									0											0	0
							#DIV/0!					#DIV/0!										#DIV/0!									0											0	0
							#DIV/0!					#DIV/0!										#DIV/0!									0											0	0
							#DIV/0!					#DIV/0!										#DIV/0!									0											0	0
							#DIV/0!					#DIV/0!										#DIV/0!																				0	0
[truncated: 113 more columns]

## Sheet: Legend
Variable	Lable	Code
ID	Identification number
Work_days_mon	Workday on monday	1= Yes; 2=No
Work_days_tue	Workday on tuesday	1= Yes; 2=No
Work_days_wed	Workday on wednesday	1= Yes; 2=No
Work_days_thur	Workday on thursday	1= Yes; 2=No
Work_days_fri	Workday on friday	1= Yes; 2=No
Work_days_sat	Workday on saturday	1= Yes; 2=No
Work_days_sun	Workday on Sunday	1= Yes; 2=No
Night_sleep_wk_response	Response on the time in night sleep on weekdays
Night_sleep_wk_variable	Calculated variable of the time in night sleep on weekdays
Night_sleep_wknd_response	Response on the time in night sleep on weekend days
Night_sleep_wknd_variable	Calculated variable of the time in night sleep on weekend days
nap_wk_response	Response on the time in naps on weekdays
nap_wk_variable	Calculated variable of the time in naps on weekdays
Nap_wknd_response	Response on the time in naps on weekend days
Nap_wknd_variable	Calculated variable of the time in naps on weekend days
Patterns_sleep_wk	Time of sleep pattern if week
Patterns_sleep_wktomo	Time of sleep pattern converted from week to months
Patterns_sleep_mo	Time of sleep pattern if month
Patterns_sleep_yr	Time of sleep pattern if year
Patterns_sleep_yrtomo	Time of sleep pattern converted from year to months
Total_SB_wk_response	Response on the time in total sedentary behavior on weekdays
Total_SB_wk_variable	Calculated variable of the time in total sedentary behavior on weekdays
Total_SB_wknd_response	Response on the time in total sedentary behavior on weekend days
Total_SB_wknd_variable	Calculated variable of the time in total sedentary behavior on weekend days
SB_work_response	Response on the time in sedentary behavior on work
SB_work_variable	Calculated variable of the time in sedentary behavior on work
SB_Leisure_response	Response on the time in sedentary behavior on non-work
SB_Leisure_variable	Calculated variable of the time in sedentary behavior on non-work
Patterns_SB_wk	Time of sedentary behavior pattern if week
Patterns_SB_wktomo	Time of sedentary behavior pattern converted from week to months
Patterns_SB_mo	Time of sedentary behavior pattern if month
Patterns_SB_yr	Time of sedentary behavior pattern if year
Patterns_SB_yrtomo	Time of sedentary behavior pattern converted from year to months
LPA_aer_wk_response	Response on the time in aerobic light physical activity on weekdays
LPA_aer_wk_variable	Calculated variable of the time in aerobic light physical activity on weekdays
LPA_aer_wknd_response	Response on the time in aerobic light physical activity on weekend days
LPA_aer_wknd_variable	Calculated variable of the time in aerobic light physical activity on weekend days
LPA_strenght_wk_response	Response on the time in strenght light physical activity on weekdays
LPA_strenght_wk_variable	Calculated variable of the time in strenght light physical activity on weekdays
LPA_strenght_wknd_response	Response on the time in strenght light physical activity on weekend days
LPA_strenght_wknd_variable	Calculated variable of the time in strenght light physical activity on weekend days
Patterns_LPA_wk	Time of light physical activity pattern if week
Patterns_LPA_wktomo	Time of light physical activity pattern converted from week to months
Patterns_LPA_mo	Time of light physical activity pattern if month
Patterns_LPA_yr	Time of light physical activity pattern if year
Patterns_LPA_yrtomo	Time of light physical activity pattern converted from year to months
MPA_aer_mon_response	Response on the time in aerobic moderate physical activity on monday
MPA_aer_mon_variable	Calculated variable of the time in aerobic moderate physical activity on monday
MPA_aer_tue_response	Response on the time in aerobic moderate physical activity on Tuesday
MPA_aer_tue_variable	Calculated variable of the time in aerobic moderate physical activity on tuesday
MPA_aer_wed_response	Response on the time in aerobic moderate physical activity on wedensday
MPA_aer_wed_variable	Calculated variable of the time in aerobic moderate physical activity on wedensday
MPA_aer_thu_response	Response on the time in aerobic moderate physical activity on thursday
MPA_aer_thu_variable	Calculated variable of the time in aerobic moderate physical activity on Thursday
MPA_aer_fri_response	Response on the time in aerobic moderate physical activity on friday
MPA_aer_fri_variable	Calculated variable of the time in aerobic moderate physical activity on friday
MPA_aer_sat_response	Response on the time in aerobic moderate physical activity on saturday
MPA_aer_sat_variable	Calculated variable of the time in aerobic moderate physical activity on Saturday
MPA_aer_sun_response	Response on the time in aerobic moderate physical activity on Sunday
MPA_aer_sun_variable	Calculated variable of the time in aerobic moderate physical activity on Sunday
MPA_stren_mon_response	Response on the time in strength moderate physical activity on monday
MPA_stren_mon_variable	Calculated variable of the time in strength moderate physical activity on monday
MPA_stren_tue_response	Response on the time in strength moderate physical activity on Tuesday
MPA_stren_tue_variable	Calculated variable of the time in strength moderate physical activity on tuesday
MPA_stren_wed_response	Response on the time in strength moderate physical activity on wedensday
MPA_stren_wed_variable	Calculated variable of the time in strength moderate physical activity on wedensday
MPA_stren_thu_response	Response on the time in strength moderate physical activity on thursday
MPA_stren_thu_variable	Calculated variable of the time in strength moderate physical activity on Thursday
MPA_stren_fri_response	Response on the time in strength moderate physical activity on friday
MPA_stren_fri_variable	Calculated variable of the time in strength moderate physical activity on friday
MPA_stren_sat_response	Response on the time in strength moderate physical activity on saturday
MPA_stren_sat_variable	Calculated variable of the time in strength moderate physical activity on Saturday
MPA_stren_sun_response	Response on the time in strength moderate physical activity on Sunday
MPA_stren_sun_variable	Calculated variable of the time in strength moderate physical activity on Sunday
VPA_aer_mon_response	Response on the time in aerobic vigorous physical activity on monday
VPA_aer_mon_variable	Calculated variable of the time in aerobic vigorous physical activity on monday
VPA_aer_tue_response	Response on the time in aerobic vigorous physical activity on Tuesday
VPA_aer_tue_variable	Calculated variable of the time in aerobic vigorous physical activity on tuesday
VPA_aer_wend_response	Response on the time in aerobic vigorous physical activity on wedensday
VPA_aer_wend_variable	Calculated variable of the time in aerobic vigorous physical activity on wedensday
VPA_aer_thu_response	Response on the time in aerobic vigorous physical activity on thursday
VPA_aer_thu_variable	Calculated variable of the time in aerobic vigorous physical activity on Thursday
VPA_aer_fri_response	Response on the time in aerobic vigorous physical activity on friday
VPA_aer_fri_variable	Calculated variable of the time in aerobic vigorous physical activity on friday
VPA_aer_sat_response	Response on the time in aerobic vigorous physical activity on saturday
VPA_aer_sat_variable	Calculated variable of the time in aerobic vigorous physical activity on Saturday
VPA_aer_sun_response	Response on the time in aerobic vigorous physical activity on Sunday
VPA_aer_sun_variable	Calculated variable of the time in aerobic vigorous physical activity on Sunday
VPA_stren_mon_response	Response on the time in strength vigorous physical activity on monday
VPA_stren_mon_variable	Calculated variable of the time in strength vigorous physical activity on monday
VPA_stren_tue_response	Response on the time in strength vigorous physical activity on Tuesday
VPA_stren_tue_variable	Calculated variable of the time in strength vigorous physical activity on tuesday
VPA_stren_wend_response	Response on the time in strength vigorous physical activity on wedensday
VPA_stren_wend_variable	Calculated variable of the time in strength vigorous physical activity on wedensday
VPA_stren_thu_response	Response on the time in strength vigorous physical activity on thursday
VPA_stren_thu_variable	Calculated variable of the time in strength vigorous physical activity on Thursday
VPA_stren_fri_response	Response on the time in strength vigorous physical activity on friday
VPA_stren_fri_variable	Calculated variable of the time in strength vigorous physical activity on friday
VPA_stren_sat_response	Response on the time in strength vigorous physical activity on saturday
VPA_stren_sat_variable	Calculated variable of the time in strength vigorous physical activity on Saturday
VPA_stren_sun_response	Response on the time in strength vigorous physical activity on Sunday
VPA_stren_sun_variable	Calculated variable of the time in strength vigorous physical activity on Sunday
Patterns_MVPA_wk	Time of moderate to vigorous physical activity pattern if week
Patterns_MVPA_wktomo	Time of moderate to vigorous physical activity pattern converted from week to months
Patterns_MVPA_mo	Time of moderate to vigorous physical activity pattern if month
Patterns_MVPA_yr	Time of moderate to vigorous physical activity pattern if year
Patterns_MVPA_yrtomo	Time of moderate to vigorous physical activity pattern converted from year to months
bal_mon_response	Response on the time in balance activities on monday
bal_mon_variable	Calculated variable of the time in balance activities on monday
bal_tue_response	Response on the time in balance activities on Tuesday
bal_tue_variable	Calculated variable of the time in balance activities on tuesday
bal_wend_response	Response on the time in balance activities on wedensday
bal_wend_variable	Calculated variable of the time in balance activities on wedensday
bal_thu_response	Response on the time in balance activities on thursday
bal_thu_variable	Calculated variable of the time in balance activities on Thursday
bal_fri_response	Response on the time in balance activities on friday
bal_fri_variable	Calculated variable of the time in balance activities on friday
bal_sat_response	Response on the time in balance activities on saturday
bal_sat_variable	Calculated variable of the time in balance activities on Saturday
bal_sun_response	Response on the time in balance activities on Sunday
bal_sun_variable	Calculated variable of the time in balance activities on Sunday
Patterns_bal_wk	Time of balance activities pattern if week
Patterns_bal_wktomo	Time of balance activities pattern converted from week to months
Patterns_bal_mo	Time of balance activities pattern if month
Patterns_bal_yr	Time of balance activities pattern if year
Patterns_bal_yrtomo	Time of balance activities pattern converted from year to months
Response_diary_lstrength_1	Response on the time in light strength activities on day 1
Variable_diary_lstrength_1	Calculated variable of the time in light strength activities on day 1
Response_diary_lstrength_2	Response on the time in light strength activities on day 2
Variable_diary_lstrength_2	Calculated variable of the time in light strength activities on day 2
Response_diary_lstrength_3	Response on the time in light strength activities on day 3
Variable_diary_lstrength_3	Calculated variable of the time in light strength activities on day 3
Response_diary_lstrength_4	Response on the time in light strength activities on day 4
Variable_diary_lstrength_4	Calculated variable of the time in light strength activities on day 4
Response_diary_lstrength_5	Response on the time in light strength activities on day 5
Variable_diary_lstrength_5	Calculated variable of the time in light strength activities on day 5
Response_diary_lstrength_6	Response on the time in light strength activities on day 6
Variable_diary_lstrength_6	Calculated variable of the time in light strength activities on day 6
Response_diary_lstrength_7	Response on the time in light strength activities on day 7
Variable_diary_lstrength_7	Calculated variable of the time in light strength activities on day 7
Response_diary_mstrength_1	Response on the time in moderate strength activities on day 1
Variable_diary_mstrength_1	Calculated variable of the time in moderate strength activities on day 1
Response_diary_mstrength_2	Response on the time in moderate strength activities on day 2
Variable_diary_mstrength_2	Calculated variable of the time in moderate strength activities on day 2
Response_diary_mstrength_3	Response on the time in moderate strength activities on day 3
Variable_diary_mstrength_3	Calculated variable of the time in moderate strength activities on day 3
Response_diary_mstrength_4	Response on the time in moderate strength activities on day 4
Variable_diary_mstrength_4	Calculated variable of the time in moderate strength activities on day 4
Response_diary_mstrength_5	Response on the time in moderate strength activities on day 5
Variable_diary_mstrength_5	Calculated variable of the time in moderate strength activities on day 5
Response_diary_mstrength_6	Response on the time in moderate strength activities on day 6
Variable_diary_mstrength_6	Calculated variable of the time in moderate strength activities on day 6
Response_diary_mstrength_7	Response on the time in moderate strength activities on day 7
Variable_diary_mstrength_7	Calculated variable of the time in moderate strength activities on day 7
Variable_diary_vstrength_1	Calculated variable of the time in vigorous strength activities on day 1
Response_diary_vstrength_2	Response on the time in vigorous strength activities on day 2
Variable_diary_vstrength_2	Calculated variable of the time in vigorous strength activities on day 2
Response_diary_vstrength_3	Response on the time in vigorous strength activities on day 3
Variable_diary_vstrength_3	Calculated variable of the time in vigorous strength activities on day 3
Response_diary_vstrength_4	Response on the time in vigorous strength activities on day 4
Variable_diary_vstrength_4	Calculated variable of the time in vigorous strength activities on day 4
Response_diary_vstrength_5	Response on the time in vigorous strength activities on day 5
Variable_diary_vstrength_5	Calculated variable of the time in vigorous strength activities on day 5
Response_diary_vstrength_6	Response on the time in vigorous strength activities on day 6
Variable_diary_vstrength_6	Calculated variable of the time in vigorous strength activities on day 6
Response_diary_vstrength_7	Response on the time in vigorous strength activities on day 7
Variable_diary_vstrength_7	Calculated variable of the time in vigorous strength activities on day 7
Response_diary_balance_1	Response on the time in balance activities on day 1
Variable_diary_balance_1	Calculated variable of the time in balance activities on day 1
Response_diary_balance_2	Response on the time inbalance activities on day 2
Variable_diary_balance_2	Calculated variable of the time in balance activities on day 2
Response_diary_balance_3	Response on the time in balance activities on day 3
Variable_diary_balance_3	Calculated variable of the time in balance activities on day 3
Response_diary_balance_4	Response on the time in balance activities on day 4
Variable_diary_balance_4	Calculated variable of the time in balance activities on day 4
Response_diary_balance_5	Response on the time in balance activities on day 5
Variable_diary_balance_5	Calculated variable of the time in balance activities on day 5
Response_diary_balance_6	Response on the time in balance activities on day 6
Variable_diary_balance_6	Calculated variable of the time in balance activities on day 6
Response_diary_balance_7	Response on the time in balance activities on day 7
Variable_diary_balance_7	Calculated variable of the time inbalance activities on day 7
Typical_week		1=Yes; 2=No
Typical_day1		1=Yes; 2=No
Typical_day2		1=Yes; 2=No
Typical_day3		1=Yes; 2=No
Typical_day4		1=Yes; 2=No
Typical_day5		1=Yes; 2=No
Typical_day6		1=Yes; 2=No
Typical_day7		1=Yes; 2=No
